# Supplementary material for: Multilocus Sequence Analysis Reveals Three Distinct Populations of “Candidatus Phytoplasma palmicola” with a Specific Geographical Distribution on the African Continent
Source: Appl Environ Microbiol. 2019 Apr 4;85(8):e02716-18. doi: 10.1128/AEM.02716-18 (PMC6450020; doi:10.1128/AEM.02716-18)
Supplement: Supplemental file 2 [file AEM.02716-18-sd002.xlsx]

## Sheet: Supplementary material
DATASET S1: Candidatus Phytoplasma palmicola DNAs used in this study, their country of origin, sampling year, accession numbers (AN) for each partial housekeeping gene sequence and sequence type (ST)
Name of Isolate	Country of Origin	Year of Collection	GPS location Latitude	GPS location Longitude	16SrDNA AN	dnaC AN	gyrB AN	leuS AN	lpd AN	recA AN	rplV AN	rsmI AN	secA AN	Sequence Type
GH04-006	Ghana	2004	4.89	-2.26	LR028043	LR028084	LR028216	LR028348	LR028480	LR028612	LR028744	LR028876	LR029008	ST1
GH04-009	Ghana	2004	4.89	-2.26	LR028044	LR028085	LR028217	LR028349	LR028481	LR028613	LR028745	LR028877	LR029009	ST1
GH05-033	Ghana	2005	5.23	-1.22		LR028086	LR028218	LR028350	LR028482	LR028614	LR028746	LR028878	LR029010	ST2
GH05-034	Ghana	2005	5.23	-1.22	LR028045	LR028087	LR028219	LR028351	LR028483	LR028615	LR028747	LR028879	LR029011	ST2
GH05-044	Ghana	2005	5	-2.26	LR028046	LR028088	LR028220	LR028352	LR028484	LR028616	LR028748	LR028880	LR029012	ST2
GH05-062	Ghana	2005	5.23	-1.22		LR028089	LR028221	LR028353	LR028485	LR028617	LR028749	LR028881	LR029013	ST2
GH05-071	Ghana	2005	4.76	-2.08	LR028047	LR028090	LR028222	LR028354	LR028486	LR028618	LR028750	LR028882	LR029014	ST2
GH06-051	Ghana	2006	6.06	1.02	LR028048	LR028091	LR028223	LR028355	LR028487	LR028619	LR028751	LR028883	LR029015	ST4
GH06-053	Ghana	2006	5.89	1	LR028049	LR028092	LR028224	LR028356	LR028488	LR028620	LR028752	LR028884	LR029016	ST3
GH06-055	Ghana	2006	5.83	0.97	LR028050	LR028093	LR028225	LR028357	LR028489	LR028621	LR028753	LR028885	LR029017	ST3
GH06-059	Ghana	2006	5.22	-1.21		LR028094	LR028226	LR028358	LR028490	LR028622	LR028754	LR028886	LR029018	ST2
GH06-124	Ghana	2006	5.08	-1.59		LR028095	LR028227	LR028359	LR028491	LR028623	LR028755	LR028887	LR029019	ST2
GH06-140	Ghana	2006	5.21	-1.2		LR028096	LR028228	LR028360	LR028492	LR028624	LR028756	LR028888	LR029020	ST2
GH07-049	Ghana	2007	4.87	-2.2	LR028051	LR028097	LR028229	LR028361	LR028493	LR028625	LR028757	LR028889	LR029021	ST1
GH07-050	Ghana	2007	4.87	-2.2	LR028052	LR028098	LR028230	LR028362	LR028494	LR028626	LR028758	LR028890	LR029022	ST1
GH07-052	Ghana	2007	5.09	-1.65		LR028099	LR028231	LR028363	LR028495	LR028627	LR028759	LR028891	LR029023	ST2
GH07-094	Ghana	2007	5.23	-1.22		LR028100	LR028232	LR028364	LR028496	LR028628	LR028760	LR028892	LR029024	ST2
GH07-095	Ghana	2007	5.23	-1.22	LR028053	LR028101	LR028233	LR028365	LR028497	LR028629	LR028761	LR028893	LR029025	ST2
GH07-097	Ghana	2007	5.23	-1.22		LR028102	LR028234	LR028366	LR028498	LR028630	LR028762	LR028894	LR029026	ST2
GH07-099	Ghana	2007	5.23	-1.22		LR028103	LR028235	LR028367	LR028499	LR028631	LR028763	LR028895	LR029027	ST2
GH07-103	Ghana	2007	5.23	-1.22	LR028054	LR028104	LR028236	LR028368	LR028500	LR028632	LR028764	LR028896	LR029028	ST2
GH07-104	Ghana	2007	5.23	-1.22		LR028105	LR028237	LR028369	LR028501	LR028633	LR028765	LR028897	LR029029	ST2
GH07-105	Ghana	2007	5.23	-1.22		LR028106	LR028238	LR028370	LR028502	LR028634	LR028766	LR028898	LR029030	ST2
GH07-106	Ghana	2007	5.23	-1.22		LR028107	LR028239	LR028371	LR028503	LR028635	LR028767	LR028899	LR029031	ST2
GH09-001	Ghana	2009	5.89	1	LR028055	LR028108	LR028240	LR028372	LR028504	LR028636	LR028768	LR028900	LR029032	ST3
GH09-002	Ghana	2009	5.89	1		LR028109	LR028241	LR028373	LR028505	LR028637	LR028769	LR028901	LR029033	ST3
GH09-004	Ghana	2009	5.89	1		LR028110	LR028242	LR028374	LR028506	LR028638	LR028770	LR028902	LR029034	ST3
GH09-006	Ghana	2009	5.89	1		LR028111	LR028243	LR028375	LR028507	LR028639	LR028771	LR028903	LR029035	ST3
GH09-009	Ghana	2009	5.89	1		LR028112	LR028244	LR028376	LR028508	LR028640	LR028772	LR028904	LR029036	ST3
GH09-011	Ghana	2009	5.89	1		LR028113	LR028245	LR028377	LR028509	LR028641	LR028773	LR028905	LR029037	ST3
GH09-015	Ghana	2009	5.83	0.97	LR028056	LR028114	LR028246	LR028378	LR028510	LR028642	LR028774	LR028906	LR029038	ST3
GH09-019	Ghana	2009	5.83	0.97		LR028115	LR028247	LR028379	LR028511	LR028643	LR028775	LR028907	LR029039	ST3
GH09-022	Ghana	2009	6.06	1.02		LR028116	LR028248	LR028380	LR028512	LR028644	LR028776	LR028908	LR029040	ST4
GH09-023	Ghana	2009	6.06	1.02	LR028057	LR028117	LR028249	LR028381	LR028513	LR028645	LR028777	LR028909	LR029041	ST4
GH09-026	Ghana	2009	6.06	1.02	LR028058	LR028118	LR028250	LR028382	LR028514	LR028646	LR028778	LR028910	LR029042	ST4
GH09-027	Ghana	2009	6.06	1.02	LR028059	LR028119	LR028251	LR028383	LR028515	LR028647	LR028779	LR028911	LR029043	ST4
GH09-028	Ghana	2009	6.06	1.02		LR028120	LR028252	LR028384	LR028516	LR028648	LR028780	LR028912	LR029044	ST4
GH09-030	Ghana	2009	6.06	1.02		LR028121	LR028253	LR028385	LR028517	LR028649	LR028781	LR028913	LR029045	ST4
GH09-031	Ghana	2009	6.06	1.02	LR028060	LR028122	LR028254	LR028386	LR028518	LR028650	LR028782	LR028914	LR029046	ST4
GH09-032	Ghana	2009	6.06	1.02		LR028123	LR028255	LR028387	LR028519	LR028651	LR028783	LR028915	LR029047	ST4
GH09-038	Ghana	2009	5.65	-0.61		LR028124	LR028256	LR028388	LR028520	LR028652	LR028784	LR028916	LR029048	ST2
GH09-040	Ghana	2009	5.65	-0.61		LR028125	LR028257	LR028389	LR028521	LR028653	LR028785	LR028917	LR029049	ST2
GH09-041	Ghana	2009	5.65	-0.61		LR028126	LR028258	LR028390	LR028522	LR028654	LR028786	LR028918	LR029050	ST2
GH09-042	Ghana	2009	5.65	-0.6		LR028127	LR028259	LR028391	LR028523	LR028655	LR028787	LR028919	LR029051	ST2
GH09-044	Ghana	2009	5.65	-0.6		LR028128	LR028260	LR028392	LR028524	LR028656	LR028788	LR028920	LR029052	ST2
GH09-045	Ghana	2009	5.65	-0.6		LR028129	LR028261	LR028393	LR028525	LR028657	LR028789	LR028921	LR029053	ST2
GH09-046	Ghana	2009	5.65	-0.6		LR028130	LR028262	LR028394	LR028526	LR028658	LR028790	LR028922	LR029054	ST2
GH09-047	Ghana	2009	5.62	-0.56		LR028131	LR028263	LR028395	LR028527	LR028659	LR028791	LR028923	LR029055	ST2
GH09-048	Ghana	2009	5.62	-0.56		LR028132	LR028264	LR028396	LR028528	LR028660	LR028792	LR028924	LR029056	ST2
GH09-049	Ghana	2009	5.62	-0.56		LR028133	LR028265	LR028397	LR028529	LR028661	LR028793	LR028925	LR029057	ST2
GH09-051	Ghana	2009	5.36	-0.77		LR028134	LR028266	LR028398	LR028530	LR028662	LR028794	LR028926	LR029058	ST2
GH09-052	Ghana	2009	5.36	-0.77		LR028135	LR028267	LR028399	LR028531	LR028663	LR028795	LR028927	LR029059	ST2
GH09-053	Ghana	2009	5.36	-0.77		LR028136	LR028268	LR028400	LR028532	LR028664	LR028796	LR028928	LR029060	ST2
GH09-054	Ghana	2009	5.36	-0.77		LR028137	LR028269	LR028401	LR028533	LR028665	LR028797	LR028929	LR029061	ST2
GH09-055	Ghana	2009	5.13	-1.49		LR028138	LR028270	LR028402	LR028534	LR028666	LR028798	LR028930	LR029062	ST2
GH09-056	Ghana	2009	5.12	-1.47		LR028139	LR028271	LR028403	LR028535	LR028667	LR028799	LR028931	LR029063	ST2
GH09-057	Ghana	2009	5.12	-1.47	LR028061	LR028140	LR028272	LR028404	LR028536	LR028668	LR028800	LR028932	LR029064	ST2
GH09-058	Ghana	2009	5.11	-1.47		LR028141	LR028273	LR028405	LR028537	LR028669	LR028801	LR028933	LR029065	ST2
GH09-059	Ghana	2009	5.11	-1.47		LR028142	LR028274	LR028406	LR028538	LR028670	LR028802	LR028934	LR029066	ST2
GH09-060	Ghana	2009	5.11	-1.47		LR028143	LR028275	LR028407	LR028539	LR028671	LR028803	LR028935	LR029067	ST2
GH09-061	Ghana	2009	5.11	-1.47		LR028144	LR028276	LR028408	LR028540	LR028672	LR028804	LR028936	LR029068	ST2
GH09-062	Ghana	2009	5.11	-1.47		LR028145	LR028277	LR028409	LR028541	LR028673	LR028805	LR028937	LR029069	ST2
GH09-064	Ghana	2009	5.26	-1.24		LR028146	LR028278	LR028410	LR028542	LR028674	LR028806	LR028938	LR029070	ST2
GH09-067	Ghana	2009	5.28	-1.19		LR028147	LR028279	LR028411	LR028543	LR028675	LR028807	LR028939	LR029071	ST2
GH09-068	Ghana	2009	5.28	-1.19		LR028148	LR028280	LR028412	LR028544	LR028676	LR028808	LR028940	LR029072	ST2
GH09-069	Ghana	2009	5.23	-1.19		LR028149	LR028281	LR028413	LR028545	LR028677	LR028809	LR028941	LR029073	ST2
GH09-071	Ghana	2009	5.22	-1.18		LR028150	LR028282	LR028414	LR028546	LR028678	LR028810	LR028942	LR029074	ST2
GH09-072	Ghana	2009	5.22	-1.18		LR028151	LR028283	LR028415	LR028547	LR028679	LR028811	LR028943	LR029075	ST2
GH09-074	Ghana	2009	5.23	-1.04		LR028152	LR028284	LR028416	LR028548	LR028680	LR028812	LR028944	LR029076	ST2
GH09-075	Ghana	2009	5.23	-1.04		LR028153	LR028285	LR028417	LR028549	LR028681	LR028813	LR028945	LR029077	ST2
GH09-076	Ghana	2009	5.23	-1.04		LR028154	LR028286	LR028418	LR028550	LR028682	LR028814	LR028946	LR029078	ST2
GH09-077	Ghana	2009	5.22	-1.18	LR028062	LR028155	LR028287	LR028419	LR028551	LR028683	LR028815	LR028947	LR029079	ST2
GH09-079	Ghana	2009	5.21	-1.32		LR028156	LR028288	LR028420	LR028552	LR028684	LR028816	LR028948	LR029080	ST2
GH09-080	Ghana	2009	5.19	-1.32		LR028157	LR028289	LR028421	LR028553	LR028685	LR028817	LR028949	LR029081	ST2
GH09-084	Ghana	2009	5.21	-0.93		LR028158	LR028290	LR028422	LR028554	LR028686	LR028818	LR028950	LR029082	ST2
GH09-085	Ghana	2009	5.31	-0.9		LR028159	LR028291	LR028423	LR028555	LR028687	LR028819	LR028951	LR029083	ST2
GH09-088	Ghana	2009	5.31	-0.9		LR028160	LR028292	LR028424	LR028556	LR028688	LR028820	LR028952	LR029084	ST2
GH09-089	Ghana	2009	5.09	-1.39		LR028161	LR028293	LR028425	LR028557	LR028689	LR028821	LR028953	LR029085	ST2
GH09-090	Ghana	2009	5.09	-1.39	LR028063	LR028162	LR028294	LR028426	LR028558	LR028690	LR028822	LR028954	LR029086	ST2
GH09-092	Ghana	2009	5.08	-1.59		LR028163	LR028295	LR028427	LR028559	LR028691	LR028823	LR028955	LR029087	ST2
GH09-093	Ghana	2009	5.08	-1.59		LR028164	LR028296	LR028428	LR028560	LR028692	LR028824	LR028956	LR029088	ST2
GH09-094	Ghana	2009	5.08	-1.59		LR028165	LR028297	LR028429	LR028561	LR028693	LR028825	LR028957	LR029089	ST2
GH09-095	Ghana	2009	5.11	-1.66		LR028166	LR028298	LR028430	LR028562	LR028694	LR028826	LR028958	LR029090	ST2
GH09-096	Ghana	2009	5.11	-1.66		LR028167	LR028299	LR028431	LR028563	LR028695	LR028827	LR028959	LR029091	ST2
GH09-099	Ghana	2009	4.84	-1.95		LR028168	LR028300	LR028432	LR028564	LR028696	LR028828	LR028960	LR029092	ST2
GH09-100	Ghana	2009	4.84	-1.95	LR028064	LR028169	LR028301	LR028433	LR028565	LR028697	LR028829	LR028961	LR029093	ST2
GH09-102	Ghana	2009	4.75	-2.08		LR028170	LR028302	LR028434	LR028566	LR028698	LR028830	LR028962	LR029094	ST2
GH09-104	Ghana	2009	4.76	-2.02		LR028171	LR028303	LR028435	LR028567	LR028699	LR028831	LR028963	LR029095	ST2
GH09-112	Ghana	2009	4.99	-2.33	LR028065	LR028172	LR028304	LR028436	LR028568	LR028700	LR028832	LR028964	LR029096	ST1
GH09-113	Ghana	2009	5.05	-2.31		LR028173	LR028305	LR028437	LR028569	LR028701	LR028833	LR028965	LR029097	ST2
GH09-114	Ghana	2009	5.05	-2.31		LR028174	LR028306	LR028438	LR028570	LR028702	LR028834	LR028966	LR029098	ST1
GH09-115	Ghana	2009	4.93	-2.32		LR028175	LR028307	LR028439	LR028571	LR028703	LR028835	LR028967	LR029099	ST1
GH09-116	Ghana	2009	4.93	-2.32	LR028066	LR028176	LR028308	LR028440	LR028572	LR028704	LR028836	LR028968	LR029100	ST1
GH09-118	Ghana	2009	4.9	-2.27		LR028177	LR028309	LR028441	LR028573	LR028705	LR028837	LR028969	LR029101	ST1
GH09-120	Ghana	2009	4.91	-2.06		LR028178	LR028310	LR028442	LR028574	LR028706	LR028838	LR028970	LR029102	ST2
GH09-121	Ghana	2009	5	-2.26		LR028179	LR028311	LR028443	LR028575	LR028707	LR028839	LR028971	LR029103	ST2
MZ11-005	Mozambique	2011	-17.83	36.98		LR028180	LR028312	LR028444	LR028576	LR028708	LR028840	LR028972	LR029104	ST5
MZ11-008	Mozambique	2011	-17.74	37.08	LR028067	LR028181	LR028313	LR028445	LR028577	LR028709	LR028841	LR028973	LR029105	ST5
MZ11-009	Mozambique	2011	-17.74	37.08		LR028182	LR028314	LR028446	LR028578	LR028710	LR028842	LR028974	LR029106	ST5
MZ11-011	Mozambique	2011	-17.86	37.09	LR028068	LR028183	LR028315	LR028447	LR028579	LR028711	LR028843	LR028975	LR029107	ST5
MZ11-013	Mozambique	2011	-17.86	37.09		LR028184	LR028316	LR028448	LR028580	LR028712	LR028844	LR028976	LR029108	ST5
MZ11-016	Mozambique	2011	-17.94	36.95		LR028185	LR028317	LR028449	LR028581	LR028713	LR028845	LR028977	LR029109	ST5
MZ11-018	Mozambique	2011	-17.92	36.97	LR028069	LR028186	LR028318	LR028450	LR028582	LR028714	LR028846	LR028978	LR029110	ST5
MZ11-023	Mozambique	2011	-17.92	36.98		LR028187	LR028319	LR028451	LR028583	LR028715	LR028847	LR028979	LR029111	ST5
MZ11-024	Mozambique	2011	-17.92	36.98		LR028188	LR028320	LR028452	LR028584	LR028716	LR028848	LR028980	LR029112	ST5
MZ11-025	Mozambique	2011	-17.92	36.98		LR028189	LR028321	LR028453	LR028585	LR028717	LR028849	LR028981	LR029113	ST5
MZ11-026	Mozambique	2011	-17.92	36.98	LR028070	LR028190	LR028322	LR028454	LR028586	LR028718	LR028850	LR028982	LR029114	ST5
MZ11-028	Mozambique	2011	-17.92	36.98		LR028191	LR028323	LR028455	LR028587	LR028719	LR028851	LR028983	LR029115	ST5
MZ11-029	Mozambique	2011	-17.91	36.98	LR028071	LR028192	LR028324	LR028456	LR028588	LR028720	LR028852	LR028984	LR029116	ST5
MZ12-123	Mozambique	2012	-17.2	38.22		LR028193	LR028325	LR028457	LR028589	LR028721	LR028853	LR028985	LR029117	ST5
MZ12-185	Mozambique	2012	-17.95	36.95	LR028072	LR028194	LR028326	LR028458	LR028590	LR028722	LR028854	LR028986	LR029118	ST5
MZ12-187	Mozambique	2012	-17.95	36.95	LR028073	LR028195	LR028327	LR028459	LR028591	LR028723	LR028855	LR028987	LR029119	ST7
MZ12-189	Mozambique	2012	-17.94	36.95		LR028196	LR028328	LR028460	LR028592	LR028724	LR028856	LR028988	LR029120	ST5
MZ13-001	Mozambique	2013	-10.71	40.48	LR028074	LR028197	LR028329	LR028461	LR028593	LR028725	LR028857	LR028989	LR029121	ST6
MZ13-002	Mozambique	2013	-10.71	40.48		LR028198	LR028330	LR028462	LR028594	LR028726	LR028858	LR028990	LR029122	ST6
MZ13-007	Mozambique	2013	-10.71	40.49	LR028075	LR028199	LR028331	LR028463	LR028595	LR028727	LR028859	LR028991	LR029123	ST6
MZ13-008	Mozambique	2013	-10.76	40.48		LR028200	LR028332	LR028464	LR028596	LR028728	LR028860	LR028992	LR029124	ST6
MZ13-009	Mozambique	2013	-10.75	40.49	LR028076	LR028201	LR028333	LR028465	LR028597	LR028729	LR028861	LR028993	LR029125	ST6
MZ13-011	Mozambique	2013	-11.52	40.04		LR028202	LR028334	LR028466	LR028598	LR028730	LR028862	LR028994	LR029126	ST6
MZ13-012	Mozambique	2013	-11.52	40.04	LR028077	LR028203	LR028335	LR028467	LR028599	LR028731	LR028863	LR028995	LR029127	ST6
MZ13-013	Mozambique	2013	-11.51	40.04		LR028204	LR028336	LR028468	LR028600	LR028732	LR028864	LR028996	LR029128	ST6
MZ13-014	Mozambique	2013	-11.51	40.04	LR028078	LR028205	LR028337	LR028469	LR028601	LR028733	LR028865	LR028997	LR029129	ST6
MZ13-015	Mozambique	2013	-11.51	40.04		LR028206	LR028338	LR028470	LR028602	LR028734	LR028866	LR028998	LR029130	ST6
MZ13-016	Mozambique	2013	-11.36	40.35		LR028207	LR028339	LR028471	LR028603	LR028735	LR028867	LR028999	LR029131	ST6
MZ13-019	Mozambique	2013	-13.13	40.55		LR028208	LR028340	LR028472	LR028604	LR028736	LR028868	LR029000	LR029132	ST6
MZ13-021	Mozambique	2013	-13.29	40.56		LR028209	LR028341	LR028473	LR028605	LR028737	LR028869	LR029001	LR029133	ST6
MZ13-022	Mozambique	2013	-13.34	40.55	LR028079	LR028210	LR028342	LR028474	LR028606	LR028738	LR028870	LR029002	LR029134	ST6
MZ13-023	Mozambique	2013	-13.35	40.55		LR028211	LR028343	LR028475	LR028607	LR028739	LR028871	LR029003	LR029135	ST6
NG12-030	Nigeria	2012	4.9	7.71	LR028080	LR028212	LR028344	LR028476	LR028608	LR028740	LR028872	LR029004	LR029136	ST8
NG12-036	Nigeria	2012	6.55	5.62	LR028081	LR028213	LR028345	LR028477	LR028609	LR028741	LR028873	LR029005	LR029137	ST8
NG12-043	Nigeria	2012	6.22	5.3	LR028082	LR028214	LR028346	LR028478	LR028610	LR028742	LR028874	LR029006	LR029138	ST8
NG12-044	Nigeria	2012	5.99	7.06	LR028083	LR028215	LR028347	LR028479	LR028611	LR028743	LR028875	LR029007	LR029139	ST8
